# Supplementary material for: Delays in Coccidioidomycosis Diagnosis and Associated Healthcare Utilization, Tucson, Arizona, USA
Source: Emerg Infect Dis. 2019 Sep;25(9):1745–7. doi: 10.3201/eid2509.190023 (PMC6711243; doi:10.3201/eid2509.190023)
Supplement: Appendix 2 — CPT codes and their assignment as coccidioidomycosis related (Yes) or unrelated (No). [file 19-0023-Techapp-s2.xlsx]

## Sheet: Sheet1
Article DOI: https://doi.org/10.3201/eid2509.190023
Appendix 2. CPT codes and their assignment as coccidioidomycosis related (Yes) or unrelated (No).
CPT code	Name/Description	Coccidioidomycosis CPT?
Doctor Evaluation
Emergency Room
99281	PR EMERGENCY DEPT VISIT,LEVEL I	YES
99282	PR EMERGENCY DEPT VISIT,LEVEL II	YES
99283	PR EMERGENCY DEPT VISIT,LEVEL III	YES
99284	PR EMERGENCY DEPT VISIT,LEVEL IV	YES
99285	PR EMERGENCY DEPT VISIT,LEVEL V	YES
Inpatient
90935	PR HEMODIALYSIS, ONE EVALUATION	NO
88329	CHG PATH CONSULT IN SURGERY	YES
95940	PR IONM IN OPERATNG ROOM 15 MIN	YES
95941	PR IONM REMOTE/>1 PT OR PER HR	YES
99024	PR POST‐OP FOLLOW‐UP VISIT	YES
99144	PR MOD CONS SED BY SAME PHYS, 5+ YRS, 1ST 30 MIN	YES
99145	PR MOD CONS SED BY SAME PHYS, EA ADD 15 MIN	YES
99221	PR INITIAL HOSPITAL CARE,LEVL I	YES
99222	PR INITIAL HOSPITAL CARE,LEVL II	YES
99223	PR INITIAL HOSPITAL CARE,LEVL III	YES
99231	PR SUBSEQUENT HOSPITAL CARE,LEVL I	YES
99232	PR SUBSEQUENT HOSPITAL CARE,LEVL II	YES
99233	PR SUBSEQUENT HOSPITAL CARE,LEVL III	YES
99238	PR HOSPITAL DISCHARGE DAY,<30 MIN	YES
99239	PR HOSPITAL DISCHARGE DAY,>30 MIN	YES
99252	PR INITIAL INPATIENT CONSULT,LEVL II	YES
99253	PR INITIAL INPATIENT CONSULT,LEVL III	YES
99254	PR INITIAL INPATIENT CONSULT,LEVL IV	YES
99255	PR INITIAL INPATIENT CONSULT,LEVL V	YES
99291	PR CRITICAL CARE, E/M 30‐74 MINUTES	YES
99292	PR CRITICAL CARE, ADDL 30 MIN	YES
99366	PR TEAM CONFERENCE FACE‐TO‐FACE NONPHYSICIAN	YES
Observation
99217	PR OBSERVATION CARE DISCHARGE	YES
99218	PR INITIAL OBSERVATION CARE,LEVL I	YES
99219	PR INITIAL OBSERVATION CARE,LEVL II	YES
99220	PR INITIAL OBSERVATION CARE,LEVL III	YES
99225	PR SUBSEQUENT OBSERVATION CARE,LEVEL II	YES
99226	PR SUBSEQUENT OBSERVATION CARE,LEVEL III	YES
99234	PR OBSERV/HOSP SAME DATE,LEVL III	YES
G0378	PR HOSPITAL OBSERVATION PER HR	YES
Outpatient
90791	PR PSYCH DIAGNOSTIC EVALUATION	NO
90792	PR PSYCH DIAG EVAL W/MED SRVCS	NO
90833	PR PSYCHOTHERAPY W/PATIENT W/E&M SRVCS 30 MIN	NO
90834	PR PSYCHOTHERAPY W/PATIENT 45 MINUTES	NO
92507	PR SPEECH/HEARING THERAPY, INDIVIDUAL	NO
92522	PR EVALUATION OF SPEECH SOUND PRODUCTION ARTICULATE	NO
96118	PR NEUROPSYCH TESTING BY PSYCH/PHYS	NO
97161	PR PHYSICAL THERAPY EVALUATION LOW COMPLEX 20 MINS	YES
97162	PR PHYSICAL THERAPY EVALUATION MOD COMPLEX 30 MINS	YES
97163	PR PHYSICAL THERAPY EVALUATION HIGH COMPLEX 45 MINS	YES
97165	PR OCCUPATIONAL THERAPY EVAL LOW COMPLEX 30 MINS	YES
97166	PR OCCUPATIONAL THERAPY EVAL MOD COMPLEX 45 MINS	YES
97167	PR OCCUPATIONAL THERAPY EVAL HIGH COMPLEX 60 MINS	YES
97168	PR OCCUPATIONAL THER RE‐EVAL EST PLAN CARE 30 MINS	YES
99201	PR OFFICE/OUTPT VISIT,NEW,LEVL I	YES
99202	PR OFFICE/OUTPT VISIT,NEW,LEVL II	YES
99203	PR OFFICE/OUTPT VISIT,NEW,LEVL III	YES
99204	PR OFFICE/OUTPT VISIT,NEW,LEVL IV	YES
99205	PR OFFICE/OUTPT VISIT,NEW,LEVL V	YES
99211	PR OFFICE/OUTPT VISIT,EST,LEVL I	YES
99212	PR OFFICE/OUTPT VISIT,EST,LEVL II	YES
99213	PR OFFICE/OUTPT VISIT,EST,LEVL III	YES
99214	PR OFFICE/OUTPT VISIT,EST,LEVL IV	YES
99215	PR OFFICE/OUTPT VISIT,EST,LEVL V	YES
99243	PR OFFICE CONSULTATION,LEVEL III	YES
99244	PR OFFICE CONSULTATION,LEVEL IV	YES
99245	PR OFFICE CONSULTATION,LEVEL V	YES
99385	PR PREVENTIVE VISIT,NEW,18‐39	YES
99396	PR PREVENTIVE VISIT,EST,40‐64	YES
G0439	PR PPPS, SUBSEQ VISIT	YES
G0452	AMOLECULAR PATHOLOGY INTERPR	YES
G0463	PR HOSPITAL OUTPT CLINIC VISIT	YES
G9422	PR RPT DOC CLASS HISTO TYPE	YES
Imaging
Cardiac
78452	CHG MYOCARDIAL SPECT MULTIPLE STUDIES	NO
93325	PR DOPPLER COLOR FLOW VELOCITY MAP	NO
93303	PR ECHO XTHORACIC,CONG ANOM,COMPLETE	YES
93306	PR ECHO HEART XTHORACIC,COMPLETE W DOPPLER	YES
93308	PR ECHO HEART XTHORACIC,LIMITED	YES
93312	PR ECHO TRANSESOPHAG R‐T 2D W/PRB IMG ACQUISJ I&R	YES
93320	PR DOPPLER ECHO HEART,COMPLETE	YES
93321	PR DOPPLER ECHO HEART,LIMITED,F/U	YES
93350	PR ECHO HEART XTHORACIC, STRESS/REST	YES
C8923	PR 2D TTE W OR W/O FOL W/CON,CO	YES
C8924	PR 2D TTE W OR W/O FOL W/CON,FU	YES
C8928	PR TTE W OR W/O FOL W/CON,STRES	YES
C8929	PR TTE W OR WO FOL WCON,DOPPLER	YES
Chest x‐ray
71010	CHG CHEST X‐RAY 1 VW	YES
71020	CHG CHEST X‐RAY 2 VW	YES
71035	CHG CHEST X‐RAY SPEC VIEWS	YES
Computed tomography
75574	CHG CT ANGIO HRT CORNRY ART/BYPASS GRFTS CONTRST 3D POST	NO
75635	CHG CT ANGIO AORTOBIFEMORAL, COMBO	NO
75726	CHG ANGIO VISCERAL SELECTV/SUBSELEC	NO
77063	CHG SCREENING DIGITAL BREAST TOMOSYNTHESIS BI	NO
78708	CHG RENAL FLOW/FUNCT IMAGE,PHARM RX	NO
A9500	PR TC99M SESTAMIBI	NO
A9540	PR TC99M MAA	NO
A9541	PR TC99M SULFUR COLLOID	NO
A9552	PR F18 FDG	NO
A9562	PR TC99M MERTIATIDE	NO
A9567	PR TECHNETIUM TC‐99M AEROSOL	NO
70450	CHG CT SCAN,HEAD/BRAIN,W/O CONTRAST MATL	YES
70470	CHG CT SCAN HEAD COMBO	YES
70490	CHG CT SCAN,SOFT TISSUE NECK,W/O CONTRAST	YES
70491	CHG CT NECK TISSUE CONTRAST	YES
70496	CHG CT ANGIO,HEAD COMBO,INCL IMAGE PROCESS	YES
70498	CHG CT ANGIO,NECK COMBO,INCL IMAGE PROCESS	YES
71250	CHG CT SCAN,THORAX,W/O CONTRAST	YES
71260	CHG CAT SCAN OF CHEST CONTRAST	YES
71270	CHG CAT SCAN OF CHEST COMBO	YES
72125	CHG CT SCAN,CERVICAL SPINE,W/O CONTRAST	YES
72128	CHG CT SCAN,THORACIC SPINE,W/O CONTRAST	YES
72131	CHG CT SCAN,LUMBAR SPINE,W/O CONTRAST	YES
73706	CHG CT ANGIO,LOWER EXTREM,COMBO,IMAGE PRC	YES
74150	CHG CT SCAN,ABDOMEN,W/O CONTRAST	YES
74160	CHG CT SCAN OF ABDOMEN CONTRAST	YES
74176	CHG CT SCAN,ABDOMENT AND PELVIS,W/O CONTRAST	YES
74177	CHG CT SCAN,ABDOMENT AND PELVIS,W CONTRAST	YES
74183	CHG MRI, ABDOMEN, COMBO	YES
77003	CHG FLUOR NEEDLE/CATH SPINE/PARASPINAL DX/THER ADDON	YES
77012	CHG CT GUIDANCE NEEDLE PLACEMENT	YES
77080	CHG DEXA,BONE DENSITY, 1 + SITE, AXIAL SKELETON	YES
78806	CHG ABSCESS IMAGING, WHOLE BODY	YES
Magnetic Resonance Imaging
75557	CHG CARDIAC MRI MORPHOLOGY & FUNCTION W/O CONTRAST	NO
75565	CHG CARDIAC MRI FOR VELOCITY FLOW MAPPING	NO
C8936	PR MRA, W/O&W/DYE, UPPER EXTR	NO
70546	CHG MR ANGIO, HEAD, COMBO	YES
70548	CHG MR ANGIO, NECK W/CONTRAST	YES
70553	CHG MRI BRAIN COMBO	YES
71552	CHG MRI, CHEST, COMBO	YES
71555	CHG MR ANGIO CHEST (MRA)	YES
72141	CHG MRI, CERV SPINE	YES
72146	CHG MRI, DORSAL SPINE	YES
72148	CHG MRI, LUMBAR SPINE	YES
72156	CHG MRI, CERV SPINE COMBO	YES
72157	CHG MRI, DORSAL SPINE COMBO	YES
72158	CHG MRI, LUMBAR SPINE COMBO	YES
72195	CHG MRI, PELVIS, W/O CONTRAST	YES
72196	CHG MRI, PELVIS W/CONTRAST	YES
72197	CHG MRI, PELVIS, COMBO	YES
73220	CHG MRI UPPER EXTREMITY COMBO	YES
73718	CHG MRI, LOWER EXTREM	YES
73719	CHG MRI, LOWER EXTREM W/CONTRAST	YES
73720	CHG MRI, LOWER EXTR, W/O CONTRAST F/U BY CONTRAST	YES
73721	CHG MRI LOWER EXTREM JT, W/O CONTRAST	YES
74181	CHG MRI, ABDOMEN (MRI)	YES
C8911	PR MRA W/O FOL W/CONT, CHEST	YES
PET
78815	CHG PET IMAGING CT ATTENUATION SKULL BASE MID‐THIGH	YES
78816	CHG PET IMAGING FOR CT ATTENUATION WHOLE BODY	YES
Ultrasound
76776	CHG US,TRANSPLANTED KIDNEY, REAL TIME/ DOPPLER	NO
93880	PR DUPLEX SCAN EXTRACRANIAL,BILAT	NO
93922	PR NON‐INVAS PHYSIOLOGIC STD EXTREMITY ART 1‐2 LEVEL	NO
93970	PR DUPLEX EXTREM VENOUS,BILAT	NO
93971	PR DUPLEX EXTREM VENOUS,UNI OR LTD	NO
93975	PR DUPLEX ABD/PEL VASC STUDY,COMPLETE	NO
93976	PR DUPLEX ABD/PEL VASC STUDY,LIMITD	NO
76536	CHG US, HEAD/NECK TISSUES,REAL TIME	YES
76604	CHG US, CHEST,REAL TIME	YES
76700	CHG US, ABDOM,B‐SCAN &/OR REAL TIME,COMPLETE	YES
76705	CHG US, ABDOMEN LIMITED	YES
76770	CHG US,RETROPERIT, B‐SCAN/REAL TIME,COMPLETE	YES
76775	CHG US, RETROPERITNL ABD, LTD	YES
76830	CHG ECHOGRAPHY,TRANSVAGINAL	YES
76856	CHG ECHO,PELVIC (NONOBSTETRIC)	YES
76857	CHG SONO PELVIS LIMITED	YES
76872	CHG ECHO,TRANSRECTAL	YES
76881	CHG US,EXTREMITY,NONVASCULAR,REAL‐TIME IMAGE,COMPLETE	YES
76882	CHG US,EXTREMITY,NONVASCULAR,REAL‐TIME IMAGE,LIMITED	YES
76942	CHG SONO GUIDE NEEDLE BIOPSY	YES
76937	CHG US GUIDE, VASCULAR ACCESS	YES
77001	CHG FLUOROGUIDE CNTRL VEN ACCESS,PLACE,REPLACE,REMOVE	YES
X‐Ray
G0202	PR SCR MAMMO BI INCL CAD	NO
G0204	PR DX MAMMO INCL CAD BI	NO
G0206	PR DX MAMMO INCL CAD UNI	NO
G0279	DIAGNOSTIC DIGITAL BREAST TOMOSYNTHESIS, UNILATERAL OR BILATERAL.	NO
71101	CHG X‐RAY RIBS, CHEST 3+ VW	YES
72040	CHG CERVICAL SPINE 2‐3 VW	YES
72052	CHG CERVICAL SPINE 6 VW OR MORE	YES
73030	CHG X‐RAY SHOULDER 2+ VW	YES
73080	CHG X‐RAY ELBOW 3+ VW	YES
73090	CHG X‐RAY FOREARM 2 VW	YES
73100	CHG X‐RAY WRIST 2 VW	YES
73110	CHG X‐RAY WRIST 3+ VW	YES
73130	CHG X‐RAY HAND 3+ VW	YES
73140	CHG X‐RAY EXAM OF FINGER(S)	YES
73501	CHG HC XR HIP UNILAT 1 VIEW	YES
73502	CHG XR HIP UNILAT 2‐3 VIEWS	YES
73510	CHG X‐RAY HIP UNI 2+ VW	YES
73520	CHG X‐RAY HIPS 4 VW + PELVIS	YES
73550	CHG X‐RAY FEMUR 2 VW	YES
73552	CHG XR FEMUR 2 OR > VIEWS	YES
73560	CHG X‐RAY KNEE 1 OR 2 VIEW	YES
73562	CHG X‐RAY KNEE 3 VIEW	YES
73590	CHG X‐RAY TIB + FIB, 2VW	YES
73600	CHG X‐RAY ANKLE 2 VW	YES
73610	CHG X‐RAY ANKLE 3+ VW	YES
73620	CHG X‐RAY FOOT 2 VW	YES
73630	CHG X‐RAY FOOT 3+ VW	YES
73650	CHG X‐RAY HEEL	YES
74220	CHG ESOPHAGRAM	NO
74230	CHG SWALLOWING FCN,W/CINE &/OR VIDEO	NO
74420	CHG X‐RAY RETROGRADE PYELOGRAM	NO
76098	CHG X‐RAY EXAM, BREAST SPECIMEN	NO
78264	CHG GASTRIC EMPTYING IMAGING STUDY	NO
91010	PR ESOPHAGEAL MOTILITY STUDY, MANOMETRY	NO
70220	CHG X‐RAY SINUSES 3+ VW	YES
70355	CHG PANORAMIC X‐RAY OF JAWS	YES
70360	CHG X‐RAY NECK SOFT TISSUE	YES
72072	CHG X‐RAY THORACIC SPINE+SWIM 3 VW	YES
72100	CHG X‐RAY LUMBAR SPINE 2/3 VW	YES
72110	CHG X‐RAY LUMBAR SPINE 4 VW	YES
72170	CHG X‐RAY PELVIS 1/2 VW	YES
74020	CHG X-RAY ABDOMEN 2VW	YES
74022	CHG X‐RAY ABDOMEN,COMP ACUTE SERIES	YES
74249	CHG X‐RAY,UPPER GI TRACT W/CONT,SMALL INTEST	YES
76080	CHG X‐RAY FISTULA,ABSCESS,SINUS TRACT	YES
78582	PR PULMONARY VENTILATION & PERFUSION IMAGING	YES
78598	PR QUANT DIFF PULM PRFUSION & VENTLAJ W/WO IMAGING	YES
Laboratory
Chemistry
80061	CHG LIPID PANEL	NO
80101	CHG DRUG SCREEN SINGL CLASS	NO
80156	CHG ASSAY OF CARBAMAZEPINE TOTAL	NO
80158	CHG ASSAY OF CYCLOSPORINE	NO
80162	CHG ASSAY OF DIGOXIN	NO
80164	CHG ASSAY OF DIPROPYLACETIC ACID	NO
80177	CHG DRUG SCREEN QUANTITATIVE LEVETIRACETAM	NO
80178	CHG ASSAY OF LITHIUM	NO
80196	CHG ASSAY OF SALICYLATE	NO
80197	CHG ASSAY OF TACROLIMUS	NO
82003	CHG ASSAY ACETAMINOPHEN	NO
82010	CHG ACETONE ASSAY	NO
82040	CHG ASSAY OF SERUM ALBUMIN	NO
82042	CHG ASSAY OF URINE ALBUMIN	NO
82043	CHG MICROALBUMIN, QUANTITATIVE	NO
82055	CHG ASSAY OF ETHANOL	NO
82085	CHG ASSAY OF ALDOLASE	NO
82103	CHG ALPHA‐1‐ANTITRYPSIN, TOTAL	NO
82140	CHG ASSAY OF AMMONIA	NO
82150	CHG ASSAY OF AMYLASE	NO
82306	CHG ASSAY OF VIT D,CALCIFEDIOL W FRACTIONS, IF PERFORMED	NO
82310	CHG ASSAY OF CALCIUM, TOTAL	NO
82330	CHG ASSAY OF CALCIUM, IONIZED	NO
82375	CHG ASSAY BLOOD CARBON MONOXIDE	NO
82378	CHG CARCINOEMBRYONIC ANTIGEN	NO
82390	CHG ASSAY OF CERULOPLASMIN	NO
82435	CHG ASSAY OF BLOOD CHLORIDE	NO
82436	CHG ASSAY OF URINE CHLORIDE	NO
82465	CHG ASSAY, BLD/SERUM CHOLESTEROL	NO
82533	CHG TOTAL CORTISOL	NO
82542	CHG COL‐CHR/MS NONDRUG ANALYTE NES QUAL/QUAN EA SPEC	NO
82595	CHG ASSAY OF CRYOGLOBULIN	NO
82607	CHG VITAMIN B‐12	NO
82652	CHG ASSAY, DIHYDROXYVITAMIN D W/FRACTIONS, IF PERFORMED	NO
82664	CHG ELECTROPHORETIC TEST	NO
82693	CHG ASSAY OF ETHYLENE GLYCOL	NO
82728	CHG ASSAY OF FERRITIN	NO
82746	CHG BLOOD FOLIC ACID SERUM	NO
82747	CHG ASSAY OF FOLIC ACID, RBC	NO
83525	CHG ASSAY OF INSULIN,TOTAL	NO
83540	CHG ASSAY OF IRON	NO
83550	CHG IRON BINDING TEST	NO
83655	CHG ASSAY OF LEAD	NO
83690	CHG ASSAY OF LIPASE	NO
83880	CHG NATRIURETIC PEPTIDE	NO
83883	CHG NEPHELOMETRY, NOT SPECIFIED	NO
83921	CHG ASSAY SNGL ORGANIC ACID, QUANTITATIVE	NO
83970	CHG ASSAY OF PARATHORMONE	NO
84120	CHG ASSAY OF PORPHYRINS URINE QUAN&FXJ	NO
84207	CHG ASSAY OF VITAMIN B‐6	NO
84402	CHG ASSAY OF TESTOSTERONE	NO
84425	CHG ASSAY OF VITAMIN B‐1	NO
84439	CHG ASSAY OF FREE THYROXINE	NO
84446	CHG ASSAY OF VITAMIN E	NO
84466	CHG ASSAY OF TRANSFERRIN	NO
84478	CHG ASSAY OF TRIGLYCERIDES	NO
84480	CHG TRIIODOTHYRONINE TOTAL ASSAY, TT‐3	NO
84590	CHG ASSAY OF VITAMIN A	NO
84600	CHG ASSAY OF VOLATILES	NO
84630	CHG ASSAY OF ZINC	NO
G0431	PR DRUG SCREEN MULTIP CLASS	NO
G0479	DRUG TEST PRESUMP NOT OPT	NO
G0480	DRUG TEST DEF 1 ‐ 7 CLASSES	NO
G6038	PR ASSAY OF SALICYLATE	NO
G6039	PR ASSAY OF ACETAMINOPHEN	NO
G6040	PR ASSAY OF ETHANOL	NO
J0132	PR ACETYLCYSTEINE INJECTION	NO
J9264	PR PACLITAXEL PROTEIN BOUND	NO
80048	CHG BASIC METABOLIC PANEL CALCIUM TOTAL	YES
80051	CHG ELECTROLYTE PANEL	YES
80053	CHG METABOLIC PANEL,COMPREHENSIVE	YES
80055	CHG OBSTETRIC PANEL	YES
80069	CHG RENAL FUNCTION PANEL	YES
80076	CHG HEPATIC FUNCTION PANEL	YES
80202	CHG ASSAY OF VANCOMYCIN	YES
80299	CHG QUANTITATIVE ASSAY, DRUG	YES
80307	CHG DRUG TEST PRSMV INSTRMNT CHEMISTRY ANALYZERS	YES
82105	CHG ALPHA‐FETOPROTEIN, SERUM	YES
82164	CHG ANGIOTENSIN I ENZYME TEST	YES
82232	CHG BETA‐2 PROTEIN	YES
82247	CHG BILIRUBIN TOTAL	YES
82248	CHG BILIRUBIN DIRECT	YES
82550	CHG ASSAY OF CK (CPK)	YES
82553	CHG CREATINE, MB FRACTION	YES
82565	CHG ASSAY OF CREATININE	YES
82570	CHG ASSAY OF URINE CREATININE	YES
82945	CHG ASSAY GLUCOSE, BODY FLUID	YES
82947	CHG ASSAY QUANTITATIVE,BLOOD GLUCOSE	YES
82962	CHG GLUCOSE BLOOD TEST	YES
82977	CHG ASSAY OF GGT	YES
83605	CHG ASSAY OF LACTIC ACID	YES
83615	CHG LACTATE (LD) (LDH) ENZYME	YES
83735	CHG ASSAY OF MAGNESIUM	YES
83935	CHG ASSAY OF URINE OSMOLALITY	YES
84075	CHG ASSAY ALKAL PHOSPHATASE	YES
84100	CHG ASSAY OF INORGANIC PHOSPHORUS	YES
84132	CHG ASSAY OF SERUM POTASSIUM	YES
84133	CHG ASSAY OF URINE POTASSIUM	YES
84134	CHG ASSAY OF PREALBUMIN	YES
84145	CHG ASSAY OF PROCALCITONIN	YES
84153	CHG PROSTATE SPECIFIC ANTIGEN,TOTAL	YES
84155	CHG PROTEIN TOT XCPT REFRACTOMETRY SERUM	YES
84156	CHG PROTEIN TOT XCPT REFRACTOMETRY URINE	YES
84157	CHG PROTEIN TOT XCPT REFRACTOMETRY OTH SRC	YES
84165	CHG PROTEIN E‐PHORESIS, SERUM	YES
84295	CHG ASSAY OF SERUM SODIUM	YES
84300	CHG ASSAY OF URINE SODIUM	YES
84311	CHG SPECTROPHOTOMETRY	YES
84443	CHG ASSAY THYROID STIM HORMONE	YES
84450	CHG TRANSFERASE ASPARTATE AMINO (AST) (SGOT)	YES
84460	CHG TRANSFERASE ALANINE AMINO (ALT) (SGPT)	YES
84481	CHG TRIIODOTHYRONINE FREE ASSAY (FT‐3)	YES
84484	CHG ASSAY OF TROPONIN, QUANT	YES
84520	CHG ASSAY UREA NITROGEN, QUAN	YES
84540	CHG ASSAY URINE UREA‐N	YES
84550	CHG ASSAY OF URIC ACID, BLOOD	YES
84560	CHG ASSAY OF URIC ACID, BLOOD, OTHER SOURCE	YES
G0103	PR PSA, TOTAL SCREENING	YES
C‐reactive Protein/erythrocyte sedimentation rate
85651	CHG RBC SED RATE, NONAUTO	YES
85652	CHG RBC SED RATE, AUTO	YES
86140	CHG C‐REACTIVE PROTEIN	YES
Hematology
83010	CHG ASSAY OF HAPTOGLOBIN, QUANT	NO
83036	CHG GLYCOSYLATED HEMOGLOBIN TEST	NO
83037	CHG GLYCOSYLATED HEMOGLOBIN, HOME DEVICE	NO
85240	CHG BLOOD CLOT FACTOR VIII TEST, ONE STAGE	NO
85245	CHG BLOOD CLOT FACTOR VIII TEST, VW FACTOR, RISTOCETIN COFACTOR	NO
85362	CHG FIBRIN DEGRAD PRODUCTS, AGGLUTINATION	NO
85384	CHG FIBRINOGEN, ACTIVITY	NO
85390	CHG FIBRINOLYSINS SCREEN	NO
85613	CHG RUSSELL VIPER VENOM, DILUTED	NO
85705	CHG THROMBOPLASTIN INHIBITION	NO
86022	CHG PLATELET ANTIBODIES	NO
83050	CHG BLOOD METHEMOGLOBIN, QUANT	YES
83051	CHG ASSAY OF PLASMA HEMOGLOBIN	YES
85013	CHG MICROHEMATOCRIT,SPUN	YES
85014	CHG HEMATOCRIT	YES
85018	CHG HEMOGLOBIN	YES
85025	CHG COMPLETE CBC & AUTO DIFF WBC	YES
85027	CHG COMPLETE CBC	YES
85032	CHG MANUAL CELL COUNT,EACH	YES
85045	CHG RETICULOCYTE COUNT, AUTO	YES
85049	CHG PLATELET COUNT	YES
85097	CHG BONE MARROW,SMEAR INTERPRETATION	YES
85379	CHG FIBRIN DEGRADPRODUCTS,D‐DIMER, QUANT	YES
85610	CHG PROTHROMBIN TIME	YES
85730	CHG THROMBOPLAS TIME PARTIAL	YES
86355	CHG B CELLS, TOTAL COUNT	YES
86357	CHG NK CELLS, TOTAL COUNT	YES
86359	CHG T CELLS, TOTAL COUNT	YES
86360	CHG T CELL ABSOLUTE COUNT/RATIO	YES
86361	CHG T CELL ABSOLUTE COUNT	YES
Microbiology
82270	CHG BLOOD OCCULT,BY PEROXID,FECES,SINGLE, COLORECTAL SCREEN	NO
82272	CHG BLOOD OCCULT,BY PEROXID, FECES, 1‐3 SIMULT, NON CA SCREEN	NO
81000	CHG URINALYSIS, NONAUTO, W/SCOPE	YES
81001	CHG URINALYSIS, AUTO, W/SCOPE	YES
81002	CHG URINALYSIS NONAUTO W/O SCOPE	YES
83896	CHG MOLECULAR DIAG NUCLEIC ACID PROBE, EACH	YES
83986	CHG PH BODY FLUID NOS	YES
84315	CHG BODY FLUID SPECIFIC GRAVITY	YES
85060	CHG BLOOD SMEAR INTERPRETATION	YES
86480	CHG TB TEST, CELL MEDIATED ANTIGEN RESPONSE,GAMMA INTERFRON	YES
86580	CHG TB INTRADERMAL TEST	YES
86668	CHG FRANCISELLA TULARENSIS	YES
86677	CHG HELICOBACTER PYLORI	YES
86694	CHG HERPES SIMPLEX TEST, UNSPECIFIED TYPE	YES
86695	CHG HERPES SIMPLEX TEST, TYPE 1	YES
86696	CHG HERPES SIMPLEX TEST, TYPE 2	YES
86698	CHG HISTOPLASMA	YES
86701	CHG HIV-1	YES
86702	CHG HIV‐2	YES
86703	CHG HIV‐1/HIV‐2, SINGLE ASSAY	YES
86710	CHG INFLUENZA VIRUS	YES
86738	CHG MYCOPLASMA	YES
86747	CHG PARVOVIRUS	YES
86757	CHG RICKETTSIA	YES
86765	CHG RUBEOLA	YES
86777	CHG TOXOPLASMA	YES
86790	CHG VIRUS, NOT SPECIFIED	YES
87015	CHG SPECIMEN CONCENTRAT, INFECT AGENTS	YES
87040	CHG BLOOD CULTURE FOR BACTERIA	YES
87045	CHG STOOL CULTURE,SALMONELLA & SHIGELLA	YES
87070	CHG CULTURE SPEC, BACTERIA, NOT URINE,STOOL,BLOOD	YES
87071	CHG CULTURE SPEC, BACTERIA,QUANT,AEROBIC	YES
87075	CHG CULTURE SPECIMEN, ANAEROBIC	YES
87076	CHG CULT SPEC, ANAERB W/ADDN METHODS	YES
87077	CHG BACTERIA IDENTIFICATION, AEROBIC ISOLATE	YES
87081	CHG BACTERIA CULTURE SCREEN	YES
87086	CHG URINE CULTURE, COLONY COUNT	YES
87088	CHG URINE BACT CULT ID	YES
87101	CHG CULTURE FUNGI‐SKIN HAIR NAILS	YES
87102	CHG FUNGUS ISOLATION CULTURE	YES
87103	CHG BLOOD FUNGUS CULTURE	YES
87106	CHG CULTURE FUNGI‐IDENTIF	YES
87107	CHG FUNGUS IDENTIFICATION, MOLD	YES
87116	CHG MYCOBACT CULTURE,ISOLATN	YES
87118	CHG MYCOBACTERIA IDENTIFICATION	YES
87147	CHG CULTURE TYPING, SEROLOGIC	YES
87149	CHG CULTURE TYPING, NUCLEIC ACID DIRECT PROBE, CULT/ISOLATE, EACH	YES
87150	CHG CULTURE TYPING, NUCLEIC ACID AMP PROBE, CULT/ISOLATE, EACH	YES
87153	CHG CULTURE TYPING, NUCLEIC ACID SEQUENCE, EACH ISOLATE	YES
87176	CHG HOMOGENIZATION, TISSUE FOR CULTURE	YES
87177	CHG OVA AND PARASITES SMEARS	YES
87185	CHG ANTIBIOTIC SENS,ENZYME DETECTION,EACH	YES
87186	CHG ANTIBIOTIC SENS,MIC,EACH	YES
87205	CHG SMEAR,PRIMARY W/INTERP	YES
87206	CHG SMEAR,FLUOR STAIN,INTERP	YES
87209	CHG SMEAR, COMPLEX STAIN, FOR OVA/ PARA	YES
87210	CHG SMEAR,STAIN,WET MNT,INTERP	YES
87220	CHG TISSUE EXAM BY KOH	YES
87254	CHG VIRUS ID;CENTRIF ENH TECH,W/IMMUNOFLUOR	YES
87278	CHG LEGION PNEUMO AG, DFA	YES
87290	CHG VARICELLA AG, DFA	YES
87328	CHG IAAD IA CRYPTOSPORIDIUM	YES
87430	CHG IAAD IA STREPTOCOCCUS GROUP A	YES
87491	CHG CHYLMD TRACH, DNA, AMP PROBE	YES
87493	CHG CYTOMED, DNA, AMP PROBE	YES
87497	CHG CYTOMEG, DNA, QUANT	YES
87498	CHG ENTEROVIRUS, DNA, AMP PROBE	YES
87500	CHG INFECTIOUS AGENT DNA/RNA VANCOMYCIN RESISTANCE	YES
87502	CHG INFECTIOUS AGENT DNA/RNA INFLUENZA 1ST 2 TYPES	YES
87507	CHG IADNA‐DNA/RNA GI PTHGN MULTIPLEX PROBE TQ 12‐25	YES
87517	CHG HEPATITIS B , DNA, QUANT	YES
87522	CHG HEPATITIS C, RNA, QUANT	YES
87529	CHG HSV, DNA, AMP PROBE	YES
87530	CHG HSV, DNA, QUANT	YES
87533	CHG HHV‐6, DNA, QUANT	YES
87536	CHG HIV‐1, DNA, QUANT	YES
87551	CHG MYCOBACTERIA, DNA, AMP PROBE	YES
87556	CHG M.TUBERCULO, DNA, AMP PROBE	YES
87581	CHG M.PNEUMON, DNA, AMP PROBE	YES
87591	CHG N.GONORRHOEAE, DNA, AMP PROB	YES
87621	CHG HPV, DNA, AMP PROBE	YES
87631	PR RESP VIRUS 3‐11 TARGETS	YES
87633	PR RESP VIRUS 12‐25 TARGETS	YES
87641	CHG MRSA, DNA, AMP PROBE	YES
87651	CHG STREP A, DNA, AMP PROBE	YES
87798	CHG DETECT AGENT NOS, DNA, AMP	YES
87799	CHG DETECT AGENT NOS, DNA, QUANT	YES
87800	CHG DETECT AGENT, MULT ORGS, DNA, DIR	YES
87801	CHG DETECT AGENT, MULT ORGS, DNA, AMP	YES
87804	CHG DETECT AGENT,IMMUN,DIR OBS,INFLUENZA	YES
87880	CHG STREP A ASSAY W/OPTIC	YES
87899	CHG AGENT NOS ASSAY W/OPTIC	YES
87901	CHG HIV 1 GENOTYPE, DNA/RNA,REVERSE TRANSCRIPTASE/PROTEASE REGIONS	YES
87999	CHG MICROBIOLOGY PROCEDURE UNLISTED	YES
88237	CHG TISSUE CULTURE, BONE MARROW	YES
88312	CHG SPECIAL STAINS,GROUP I	YES
88313	CHG SPECIAL STAINS,GROUP II	YES
88321	CHG MICROSLIDE CONSULT	YES
89055	CHG LEUKOCYTE COUNT,FECAL	YES
89220	CHG SPUTUM SPECIMEN COLLECTION	YES
Others
81220	PR CFTR GENE ANALYSIS COMMON VARIANTS	NO
81256	PR HFE HEMOCHROMATOSIS GENE ANAL COMMON VARIANTS	NO
86078	CHG PHYS BLD BANK SERV,XFUSN RX	NO
86146	CHG BETA 2 GLYCOPROTEIN I ANTIBODY,EA	NO
86225	CHG DNA ANTIBODY, NATV/2 STRAND	NO
86376	CHG MICROSOMAL ANTIBODY	NO
81025	CHG URINE PREGNANCY TEST	YES
84702	CHG CHORIONIC GONADOTROPIN, QUANT	YES
84703	CHG CHORIONIC GONADOTROPIN, QUAL	YES
86038	CHG ANTINUCLEAR ANTIBODIES	YES
86039	CHG ANTINUCLEAR ANTIBODIES TITER	YES
86077	CHG PHYS BLD BANK SERV,DIFF XMTCH	YES
86147	CHG CARDIOLIPIN ANTIBODY	YES
86160	CHG COMPLEMENT, ANTIGEN	YES
86161	CHG COMPLEMENT/FUNCTION ACTIVITY	YES
86200	CHG CYCLIC CIRULLINATED PEPTIDE ANTIBODY	YES
86235	CHG NUCLEAR ANTIGEN ANTIBODY	YES
86256	CHG FLUORESCENT ANTIBODY; TITER	YES
86403	CHG PARTICLE AGGLUTINATION TEST, SCREEN	YES
86430	CHG RHEUMATOID FACTOR TEST	YES
86431	CHG RHEUMATOID FACTOR, QUANT	YES
86808	CHG CYTOTOXIC ANTIBODY SCREEN QUICK	YES
86828	PR HLA CLASS I&II ANTIBODY QUAL	YES
86900	CHG BLOOD TYPING, ABO	YES
86901	CHG BLOOD TYPING, RH (D)	YES
86920	CHG COMPATIBILITY TEST,SPIN TECH	YES
86922	CHG COMPATIBILITY TEST,ANTIGLOB TECH	YES
87521	CHG HEPATITIS C , RNA, AMP PROBE	YES
Pathology
86301	CHG IMMUNOASSAY, TUMOR ANTIGEN, CA 19‐9	NO
86304	CHG IMMUNOASSAY, TUMOR ANTIGEN, CA 125	NO
88262	CHG CHROMOSOME ANAL:15‐20,2 KARYOTYPES	NO
88271	CHG CYTOGENETICS, DNA PROBE	NO
88275	CHG CYTOGENETICS, 100‐300	NO
88280	CHG CHROMOSOME KARYOTYPE STUDY	NO
88368	CHG INSITU HYBRIDIZATION, MANUAL	NO
81405	CHG MOLECULAR PATHOLOGY PROCEDURE LEVEL 6	YES
81479	PR UNLISTED MOLECULAR PATHOLOGY	YES
86300	CHG IMMUNOASSAY, TUMOR ANTIGEN, CA 15‐3	YES
87252	CHG VIRUS ID,INOC TEST,OBSERV	YES
88104	CHG CYTOPATH FLUIDS,SMEAR,INTERP	YES
88108	CHG CYTOPATH FLUIDS,CONCENTRATN,INTERP	YES
88112	CHG CYTOPATH, CELL ENHANCE TECH	YES
88172	CHG EVALUATION OF FNA SMEAR TO DETERMINE ADEQUACY, FIRST EVAL	YES
88173	CHG INTERPRETATION OF FNA SMEAR	YES
88184	CHG FLOWCYTOMETRY/ TECH COMPONENT, 1 MARKER	YES
88185	CHG FLOWCYTOMETRY/TECH COMPONENT, ADD‐ON	YES
88188	CHG FLOWCYTOMETRY/READ, 9‐15 MARKERS	YES
88189	CHG FLOWCYTOMETRY/READ, 16 & > MARKERS	YES
88300	CHG SURG PATH,GROSS,LEVEL I	YES
88302	CHG SURG PATH,LEVEL II	YES
88304	CHG SURG PATH,LEVEL III	YES
88305	CHG SURG PATH,LEVEL IV	YES
88307	CHG SURG PATH,LEVEL V	YES
88309	CHG SURG PATH,LEVEL VI	YES
88311	CHG DECALCIFY TISSUE	YES
88331	CHG PATH CONSULT IN SURG,W FRZ SEC	YES
88333	CHG INTRAOPERATIVE CYTO PATH CONSULT, INITIAL SITE	YES
88341	CHG IMHISTOCHEM/CYTCHM EA ADDL ANTIBODY SLIDE	YES
88342	CHG IMMUNOCYTOCHEMISTRY	YES
88344	CHG IMHISTOCHEM/CYTCHM EA MULTIPLEX ANTIBODY SLIDE	YES
88346	CHG IMMUNOFLUORESCENCE PER SPEC 1ST SINGL ANTB STAIN	YES
88348	CHG ELECTRON MICROSCOPY,DIAGNOSTIC	YES
88360	CHG TUMOR IMMUNOHISTOCHEM/MANUAL	YES
88369	CHG M/PHMTRC ALYS ISH QUANT/SEMIQ MNL PER SPEC EACH	YES
89050	CHG CELL COUNT,MISC BODY FLUIDS	YES
89051	CHG BODY FLUID CELL COUNT W DIFF	YES
82803	CHG BLOOD GASES: PH, PO2 & PCO2	YES
82805	CHG BLOOD GASES W/O2 SATURATION	YES
Serology
86825	CHG HLA CROSSMATCH NONCYTOTOXIC 1ST SERUM/DILUTION	NO
80074	CHG HEPATITIS PANEL,ACUTE	YES
82784	CHG ASSAY OF GAMMAGLOBULIN IGA, IGD, IGG, IGM, EACH	YES
82785	CHG ASSAY OF GAMMAGLOBULIN IGE	YES
82787	CHG IGG1, 2, 3 OR 4, EACH	YES
83516	CHG IMMUNOASSAY ANALYTE QUAL/SEMIQUAL MULTIPLE STEP	YES
83520	CHG IMMUNOASSAY ANALYTE QUANTITATIVE NOS	YES
86003	CHG ALLERGEN SPEC IGE QUANT,EACH	YES
86023	CHG IMMUNOGLOBULIN ASSAY	YES
86060	CHG ANTISTREPTOLYSIN O TITER	YES
86255	CHG FLUORESCENT ANTIBODY; SCREEN	YES
86317	CHG IMMUNOASSAY,INFECT AGENT,QUANT	YES
86334	CHG IMMUNOFIX E‐PHORESIS, SERUM	YES
86592	CHG SYPHILIS TEST NON TREPONEMAL ANTIBODY QUAL	YES
86593	CHG SYPHILIS TEST, QUANTITATIVE	YES
86606	CHG ASPERGILLUS ANTIBODY	YES
86611	CHG BARTONELLA, ANTIBODY	YES
86618	CHG LYME DISEASE ANTIBODY	YES
86631	CHG CHLAMYDIA, ANTIBODY	YES
86632	CHG CHLAMYDIA, IGM, ANTIBODY	YES
86635	CHG COCCIDIOIDES, ANTIBODY	YES
86638	CHG Q FEVER ANTIBODY	YES
86644	CHG CMV ANTIBODY	YES
86645	CHG CMV ANTIBODY, IGM	YES
86651	CHG ENCEPHAL ANTIBODY CALIF	YES
86652	CHG ENCEPHAL ANTIBODY EAST EQU	YES
86653	CHG ENCEPHAL ANTIBODY ST LOUIS	YES
86654	CHG ENCEPHAL ANTIBODY WEST EQU	YES
86658	CHG ENTEROVIRUS, ANTIBODY	YES
86663	CHG EPSTEIN‐BARR ANTIBODY,EARLY	YES
86664	CHG EPSTEIN‐BARR ANTIBODY,NUCLEAR	YES
86665	CHG EPSTEIN‐BARR ANTIBODY,V CAPSID	YES
86682	CHG HELMINTH, ANTIBODY	YES
86704	CHG HEP B CORE AB TEST, TOTAL	YES
86705	CHG HEP B CORE AB TEST, IGM	YES
86706	CHG HEPATITIS B SURFACE AB TEST	YES
86708	CHG HEPATITIS A ANTIBODY HAAB	YES
86709	CHG HEPATITIS ANTIBODY HAAB IGM ANTIBODY	YES
86778	CHG TOXOPLASMA, IGM	YES
86780	CHG ANTIBODY TREPONEMA PALLIDUM	YES
86787	CHG VARICELLA‐ZOSTER	YES
86788	CHG WEST NILE VIRUS AB, IGM	YES
86789	CHG WEST NILE VIRUS ANTIBODY	YES
86803	CHG HEPATITIS C AB TEST	YES
86850	CHG RBC ANTIBODY SCREEN	YES
86880	CHG ANTIHUMAN GLOBULIN DIR EA ANTISERUM	YES
87260	CHG INF AGENT, FLUOR, ADENOVIRUS	YES
87305	CHG IAAD IA QUAL/SEMIQUAN MULTIPLE STEP ASPERGILLUS	YES
87324	CHG IAAD IA CLOSTRIDIUM DIFFICILE TOXIN	YES
87329	CHG IAAD IA GIARDIA	YES
87340	CHG IAAD IA HEPATITIS B SURFACE ANTIGEN	YES
87341	CHG IAAD IA HEPATITIS B SURFACE AG NEUTRALIZATION	YES
87385	CHG IAAD IA HISTOPLASM CAPSULATUM	YES
87389	CHG IAAD IA HIV‐1 AG W/HIV‐1 & HIV‐2 ANTBDY SINGLE	YES
87449	CHG IAAD IA MULT STEP METHOD NOS EACH ORGANISM	YES
G0432	EIA HIV‐1/HIV‐2 SCREEN	YES
G0472	PR HEP C SCREEN HIGH RISK/OTHER	YES
Medication
Antibiotic
J0290	PR AMPICILLIN 500 MG INJ	YES
J0295	PR AMPICILLIN SODIUM PER 1.5 GM	YES
J0456	PR AZITHROMYCIN	YES
J0561	PR PENICILLIN G BENZATHINE INJ	YES
J0690	PR CEFAZOLIN SODIUM INJECTION	YES
J0692	PR CEFEPIME HCL FOR INJECTION	YES
J0696	PR CEFTRIAXONE SODIUM INJECTION	YES
J0697	PR STERILE CEFUROXIME INJECTION	YES
J0744	PR CIPROFLOXACIN IV	YES
J0770	PR COLISTIMETHATE SODIUM INJ	YES
J0878	PR DAPTOMYCIN INJECTION	YES
J1335	PR ERTAPENEM INJECTION	YES
J1364	PR ERYTHRO LACTOBIONATE /500 MG	YES
J1956	PR LEVOFLOXACIN INJECTION	YES
J2185	PR MEROPENEM	YES
J2540	PR PENICILLIN G POTASSIUM INJ	YES
J2543	PR PIPERACILLIN/TAZOBACTAM	YES
J3370	PR VANCOMYCIN HCL INJECTION	YES
Anticoagulation
J0883	PR ARGATROBAN NONESRD USE 1MG	NO
J1642	PR INJ HEPARIN SODIUM PER 10 U	NO
J1644	PR INJ HEPARIN SODIUM PER 1000 U	NO
J1650	PR INJ ENOXAPARIN SODIUM	NO
J1652	PR FONDAPARINUX SODIUM	NO
J2997	PR ALTEPLASE RECOMBINANT	NO
J7197	PR ANTITHROMBIN III INJECTION	NO
Antifungal
J0285	PR AMPHOTERICIN B	YES
J0289	PR AMPHOTERICIN B LIPOSOME INJ	YES
J1450	PR FLUCONAZOLE	YES
J2248	PR MICAFUNGIN SODIUM INJECTION	YES
J3465	PR INJECTION, VORICONAZOLE	YES
Cardiac/Cardiovascular
A9502	PR TC99M TETROFOSMIN	NO
J0153	PR ADENOSINE INJ 1MG	NO
J0171	PR ADRENALIN EPINEPHRINE INJECT	NO
J0280	PR AMINOPHYLLIN 250 MG INJ	NO
J0282	PR AMIODARONE HCL	NO
A9547	PR IN111 OXYQUINOLINE	YES
A9577	INJ MULTIHANCE	YES
J0360	PR HYDRALAZINE HCL INJECTION	NO
J0461	PR ATROPINE SULFATE INJECTION	NO
J0610	PR CALCIUM GLUCONATE INJECTION	NO
J0897	ADENOSUMAB INJECTION	NO
J1160	PR DIGOXIN INJECTION	NO
J1250	PR INJ DOBUTAMINE HCL/250 MG	NO
J1265	PR DOPAMINE INJECTION	NO
J1940	PR FUROSEMIDE INJECTION	NO
J2370	PR PHENYLEPHRINE HCL INJECTION	NO
Contrast
Q9963	PR HOCM 350‐399MG/ML IODINE,1ML	YES
Q9967	LOCM 300‐399MG/ML IODINE,1ML	YES
Q9968	PR VISUALIZATION ADJUNCT	YES
Intravenous Infusion
96360	PR IV INFUSION, HYDRATION, 31‐60 MIN	YES
96361	PR IV INFUSION, HYDRATION, EA ADD HOUR	YES
96365	PR IV INFUSION, THERAP/PROPH/DIAGNOST,INITIAL,1ST HOUR	YES
96366	PR IV INFUSION, THERAP/PROPH/DIAGNOST,INITIAL,EA ADD HOUR	YES
96367	PR IV INFUSION, THERAP/PROPH/DIAGNOST,ADD INFUSION,1ST HOUR	YES
96368	PR IV INFUSION, THERAP/PROPH/DIAGNOST,CONCURRENT INFUSION	YES
J7030	PR NORMAL SALINE SOLUTION INFUS	YES
J7040	PR NORMAL SALINE SOLUTION INFUS	YES
J7042	PR 5% DEXTROSE/NORMAL SALINE	YES
J7050	PR NORMAL SALINE SOLUTION INFUS	YES
J7060	PR 5% DEXTROSE/WATER	YES
J7070	PR D5W INFUSION	YES
J7120	PR RINGERS LACTATE INFUSION	YES
Others
90744	PR HEPB VACCINE PED/ADOLESC 3 DOSE SCHEDULE IM	NO
90746	PR HEPB VACCINE ADULT 3 DOSE SCHEDULE FOR IM USE	NO
C9113	PR INJ PANTOPRAZOLE SODIUM, VIA	NO
J0480	PR BASILIXIMAB	NO
J0585	PR INJECTION,ONABOTULINUMTOXINA	NO
J0780	PR PROCHLORPERAZINE INJECTION	NO
J0885	PR EPOETIN ALFA, NON‐ESRD	NO
J1120	PR ACETAZOLAMID SODIUM INJECTIO	NO
J1325	PR EPOPROSTENOL INJECTION	NO
J1327	PR EPTIFIBATIDE INJECTION	NO
J1442	PR INJ FILGRASTIM EXCL BIOSIMIL	NO
J1568	OCTAGAM INJECTION	NO
J1610	PR GLUCAGON HYDROCHLORIDE/1 MG	NO
J1742	PR IBUTILIDE FUMARATE INJECTION	NO
J1745	PR INFLIXIMAB NOT BIOSIMIL 10MG	NO
J1815	PR INSULIN INJECTION	NO
J1885	PR KETOROLAC TROMETHAMINE INJ	NO
J2150	PR MANNITOL INJECTION	NO
J2175	PR MEPERIDINE HYDROCHL /100 MG	NO
J2354	PR OCTREOTIDE INJ, NON‐DEPOT	NO
J2405	PR ONDANSETRON HCL INJECTION	NO
J2501	PR PARICALCITOL	NO
J2550	PR PROMETHAZINE HCL INJECTION	NO
J2710	PR NEOSTIGMINE METHYLSLFTE INJ	NO
J2720	PR INJ PROTAMINE SULFATE/10 MG	NO
J2765	PR METOCLOPRAMIDE HCL INJECTION	NO
J2785	PR REGADENOSON INJECTION	NO
J2800	PR METHOCARBAMOL INJECTION	NO
J3380	PR INJECTION, VEDOLIZUMAB	NO
J3411	PR THIAMINE HCL 100 MG	NO
J3420	PR VITAMIN B12 INJECTION	NO
J3430	PR VITAMIN K PHYTONADIONE INJ	NO
J7307	ETONOGESTREL IMPLANT SYSTEM	NO
J7502	PR CYCLOSPORINE ORAL 100 MG	NO
J7507	PR TACROLIMUS ORAL PER 1 MG	NO
J7515	PR CYCLOSPORINE ORAL 25 MG	NO
J7516	PR CYCLOSPORIN PARENTERAL 250MG	NO
J7517	PR MYCOPHENOLATE MOFETIL ORAL	NO
J7999	PR COMPOUNDED DRUG, NOC	NO
J9201	PR GEMCITABINE HCL	NO
J9310	PR RITUXIMAB CANCER TREATMENT	NO
L3649	PR ORTHOPEDIC SHOE MODIFICA NOS	NO
P9012	PR CRYOPRECIPITATE EACH UNIT	NO
P9016	PR RBC LEUKOCYTES REDUCED	NO
P9017	PR PLASMA 1 DONOR FRZ W/IN 8 HR	NO
P9022	PR WASHED RED BLOOD CELLS UNIT	NO
P9037	PR PLATE PHERES LEUKOREDU IRRAD	NO
P9040	PR RBC LEUKOREDUCED IRRADIATED	NO
P9045	PR ALBUMIN (HUMAN), 5%, 250 ML	NO
P9047	PR ALBUMIN (HUMAN), 25%, 50ML	NO
P9059	PR PLASMA, FRZ BETWEEN 8‐24HOUR	NO
Q4081	PR EPOETIN ALFA, 100 UNITS ESRD	NO
Q9956	PR INJ OCTAFLUOROPROPANE MIC,ML	NO
Q9957	PR INJ PERFLUTREN LIP MICROS,ML	NO
90471	PR IMMUNIZ ADMIN,1 SINGLE/COMB VAC/TOXOID	YES
90656	PR IIV3 VACC PRESERVATIVE FREE 0.5 ML DOSAGE IM USE	YES
90686	PR IIV4 VACC PRESRV FREE 0.5 ML DOS FOR IM USE	YES
90715	PR TDAP VACCINE >7 YO, IM	YES
90732	PR PPSV23 VACCINE 2 YRS OR OLDER FOR SUBQ/IM USE	YES
96372	PR INJECTION,THERAP/PROPH/DIAGNOST, IM OR SUBCUT	YES
96374	PR INJECTION,THERAP/PROPH/DIAGNOST, IV PUSH, INITIAL DRUG	YES
96375	PR INJECTION,THERAP/PROPH/DIAGNOST, IV PUSH, EA ADD, NEW DRUG	YES
96376	PR INJECTION,THERAP/PROPH/DIAGNOST, IV PUSH, EA ADD, SAME DRUG	YES
J0133	PR ACYCLOVIR INJECTION	YES
J0330	PR SUCCINYCHOLINE CHLORIDE INJ	YES
J1200	PR DIPHENHYDRAMINE HCL INJECTIO	YES
J3475	PR INJ MAGNESIUM SULFATE	YES
J3480	PR INJ POTASSIUM CHLORIDE	YES
J3490	PR DRUGS UNCLASSIFIED INJECTION	YES
J7325	PR SYNVISC OR SYNVISC‐ONE	YES
Pain/Sedation
J1630	PR HALOPERIDOL INJECTION	NO
J2001	PR LIDOCAINE INJECTION	NO
J2060	PR LORAZEPAM INJECTION	NO
J2260	PR INJ MILRINONE LACTATE / 5 MG	NO
J2270	PR MORPHINE SULFATE INJECTION	NO
J2274	PR IN MORPHINE PRESERVATIV FREE	NO
J2310	PR INJ NALOXONE HYDROCHLORIDE	NO
J1170	PR HYDROMORPHONE INJECTION	YES
J2250	PR INJ MIDAZOLAM HYDROCHLORIDE	YES
J2704	PR INJ, PROPOFOL, 10 MG	YES
J3010	PR FENTANYL CITRATE INJECITON	YES
J3360	PR DIAZEPAM INJECTION	YES
Steroid
J1100	PR DEXAMETHASONE SODIUM PHOS	NO
J1720	PR HYDROCORTISONE SODIUM SUCC I	NO
J2920	PR METHYLPREDNISOLONE INJECTION	YES
J2930	PR METHYLPREDNISOLONE INJECTION	YES
J3301	PR TRIAMCINOLONE ACETONIDE INJ	YES
J7506	PR PREDNISONE ORAL	YES
J7510	PR PREDNISOLONE ORAL PER 5 MG	YES
J7512	PR PREDNISONE IR OR DR ORAL 1MG	YES
Procedure
Access
1931	PR ANESTH,INTER RAD,VENOUS/LYMPH,INTRAHEPAT/PORTAL CIRC	NO
11970	PR REPLACE TISSUE EXPANDER	NO
11981	PR INSERTION DRUG IMPLANT DEVICE	NO
43246	PR EGD PERCUTANEOUS PLACEMENT GASTROSTOMY TUBE	NO
43248	PR EGD INSERT GUIDE WIRE DILATOR PASSAGE ESOPHAGUS	NO
43820	PR GASTROJEJUNOSTOMY	NO
45378	PR COLONOSCOPY FLX DX W/COLLJ SPEC WHEN PFRMD	NO
45380	PR COLONOSCOPY W/BIOPSY SINGLE/MULTIPLE	NO
45385	PR COLSC FLX W/RMVL OF TUMOR POLYP LESION SNARE TQ	NO
45905	PR DILATION ANAL SPHINCTER W ANESTH	NO
45990	PR SURG DIAGNOSTIC EXAM, ANORECTAL	NO
47500	PR INJECT PERCUT TRANSHEPAT CHOLANGIO	NO
47511	PR INSERT PERCUT STENT BILE DUCT DRAIN	NO
49440	PR INSERT GASTROSTOMY TUBE PERCUTANEOUS	NO
49450	PR REPLACE GASTROSTOMY/CECOSTOMY TUBE PERCUTANEOUS	NO
64616	PR CHEMODENERVATION MUSCLE NECK UNILAT FOR DYSTONIA	NO
G0257	PR UNSCHED DIALYSIS ESRD PT HOS	NO
49422	PR REMOVAL TUNNELED INTRAPERITONEAL CATHETER	YES
62310	PR INJ CERV/THORAC,W/WO CNTRST	YES
62318	PR INJ/INFUS,CERV/THORAC,W/CATH	YES
62319	PR INJ/INFUS,LUMBAR/SACRAL,W/CATH	YES
64449	PR N BLOCK INJ, LUMBAR PLEXUS	YES
Biopsy
	PR ANESTH,SURG BREAST RECONSTRUCTIVE	NO
17311	PR MOHS, 1 STAGE, HEAD/NECK/HAND/FEET/GENITAL	NO
17313	PR MOHS, 1 STAGE, TRUNK/ARM/LEG	NO
19285	PR PERQ BREAST LOC DEVICE PLACEMT 1ST LESIO US IMAG	NO
19301	PR MASTECTOMY, PARTIAL	NO
20926	PR REMV TISSUE FOR GRAFT OTHR	NO
50200	PR RENAL BIOPSY PRQ TROCAR/NEEDLE	NO
97597	PR DEBRIDEMENT OPEN WOUND 20 SQ CM<	NO
97605	PR NEG PRESS WOUND TX, < 50 CM	NO
C1789	PR PROSTHESIS, BREAST, IMP	NO
G0105	PR COLORECTAL SCRN; HI RISK IND	NO
Q0091	PR OBTAINING SCREEN PAP SMEAR	NO
520	PR ANESTH,CHEST PROC CLOSED,NOS	YES
528	PR ANESTH,MEDIASTINOSCOPY	YES
541	PR ANESTH,THORACOTOMY PROC, W/1 LUNG VENT	YES
670	PR ANESTH,EXTENSIVE SPINE,CORD PROCED	YES
840	PR ANESTH,SURG LOWER ABDOMEN	YES
914	PR ANESTH,XURETHRAL REMOVAL OF PROSTATE	YES
1470	PR ANESTH,LOWER LEG,OPEN SURGERY	YES
1610	PR ANESTH,SURGERY OF SHOULDER	YES
10021	PR FINE NEEDLE ASP;W/O IMAGING GUIDANCE	YES
10022	PR FINE NEEDLE ASP;W/IMAGING GUIDANCE	YES
10060	PR DRAIN SKIN ABSCESS SIMPLE	YES
10061	PR DRAIN SKIN ABSCESS COMPLIC	YES
11055	PR TRIM HYPERKERATOTIC SKIN LESION, ONE	YES
11100	PR BIOPSY OF SKIN LESION	YES
11101	PR BIOPSY, EACH ADDED LESION	YES
12042	PR LAYR CLOS WND REST BODY 2.6‐7.5 CM	YES
13101	PR RECMPL WND TRUNK 2.6‐7.5 CM	YES
13160	PR SECD CLOS SURG WND EXTEN/COMPLIC	YES
15734	PR MUSCLE‐SKIN FLAP,TRUNK	YES
17000	PR DESTRUC BENIGN/PREMAL,FIRST LESION	YES
17003	PR DESTRUC BENIGN/PREMAL,2‐14 LESIONS	YES
20220	PR BONE BIOPSY,TROCAR/NEEDLE SUPERF	YES
20245	PR BIOPSY BONE OPEN DEEP	YES
20600	PR DRAIN/INJECT SMALL JOINT/BURSA	YES
20605	PR DRAIN/INJECT INTERMEDIATE JOINT/BURSA	YES
20610	PR DRAIN/INJECT LARGE JOINT/BURSA	YES
22326	PR OPEN POST RX CERV VERT FX,1 LVL	YES
22328	PR OPEN POST REPAIR EA ADDN VERT FX	YES
22554	PR ARTHRODESIS ANT INTERBODY MIN DISCECTOMY, CERVICAL BELOW C2	YES
22585	PR ARTHRODESIS ANT INTERBODY MIN DISCECTOMY,EA ADDL	YES
22600	PR ARTHRODESIS POSTERIOR/POSTERIORLATERAL CERVICAL BELOW C2	YES
22614	PR ARTHRODESIS POSTERIOR/POSTEROLATERAL EA ADDL	YES
22842	PR POSTERIOR SEGMENTAL INSTRUMENTATION 3‐6 VRT SEG	YES
22845	PR ANTERIOR INSTRUMENTATION 2‐3 VERTEBRAL SEGMENTS	YES
22854	PR INSJ BIOMCHN DEV VRT CORPECTOMY DEFECT W/ARTHRD	YES
31612	PR PERCUT TRACH PUNCT/ASPIRATN	YES
32405	PR BIOPSY LUNG/MEDIASTINUM PERCUTANEOUS NEEDLE	YES
32480	PR REMOVAL OF LUNG,LOBECTOMY	YES
38221	PR BONE MARROW BX, NEEDLE/TROCAR	YES
38500	PR BIOPSY/EXCISION, LYMPH NODE(S)	YES
38525	PR BX/REMV,LYMPH NODE,DEEP AXILL	YES
38746	PR REMOVE THOR LYMPH NODES RAD REGNL	YES
38792	PR IDENTIFY SENTINEL NODE	YES
43238	PR EGD INTRMURAL US NEEDLE ASPIRATE/BIOPSY ESOPHAGS	YES
43239	PR EGD TRANSORAL BIOPSY SINGLE/MULTIPLE	YES
43242	PR EGD INTRMURAL NEEDLE ASPIR/BIOP ALTERED ANATOMY	YES
49082	PR ABDOM PARACENTESIS DX/THER W/O IMAGING GUIDANCE	YES
49083	PR ABDOM PARACENTESIS DX/THER W IMAGING GUIDANCE	YES
49405	PR IMAGE‐GUIDE FLUID COLLXN DRAINAGE CATH VISC PERQ	YES
49424	PR CONTRAST INJ,ABSCESS/CYST VIA CATH TUBE	YES
49587	PR REPAIR UMBILICAL HERN,5+Y/O,STRANG	YES
50205	PR BIOPSY OF KIDNEY,OPEN EXPOS	YES
52000	PR CYSTOURETHROSCOPY	YES
52204	PR CYSTOURETHROSCOPY,BIOPSY	YES
52224	PR CYSTOURETHROSCOPY,FULGUR <0.5 CM LESN	YES
52332	PR CYSTOSCOPY,INSERT URETERAL STENT	YES
52649	PR LASER ENUCLEATION PROSTATE W MORCELLATION	YES
58661	PR LAP,RMV ADNEXAL STRUCTURE	YES
62267	PR PERCUT ASPIRATION VERTEBRAL DISC	YES
62270	PR SPINAL PUNCTURE,LUMBAR,DIAGNOSTIC	YES
62322	PR NJX DX/THER SBST INTRLMNR LMBR/SAC W/O IMG GDN	YES
63265	PR EXCIS INTRASP LESN,XDURAL,CERVICAL	YES
63300	PR REMV VERT,EXDUR,CERV TUMOR	YES
63308	PR REMV VERT,EACH ADDNL SEGMENT	YES
99001	PR SPECIMEN HANDLING,PT‐>LAB	YES
99152	PR MOD SED SAME PHYS/QHP INITIAL 15 MINS 5/> YRS	YES
99153	PR MOD SED SAME PHYS/QHP EACH ADDL 15 MINS	YES
G0364	PR BONE MARROW ASPIRATE &BIOPSY	YES
G9420	PR SPEC SITE NO LUNG	YES
Blood Draw
36415	PR COLLECTION VENOUS BLOOD,VENIPUNCTURE	YES
36416	PR COLLECTION CAPILLARY BLOOD SPECIMEN	YES
36430	PR BLOOD TRANSFUSION SERVICE	YES
36591	PR COLLECT BLOOD FROM IMPLANT VENOUS ACCESS DEVICE	YES
36600	PR WITHDRAWAL OF ARTERIAL BLOOD	YES
Cardiac
352	PR ANESTH,NECK VESSEL SURG SIMPL LIGAT	NO
33508	PR ENDOSCOPY W/VIDEO‐ASST VEIN HARVEST,CABG	NO
33521	PR CABG, ARTERY-VEIN, FOUR	NO
33533	PR CABG, ARTERIAL, SINGLE	NO
33967	PR INSERT INTRA‐AORTIC BALLOON ASST DEVICE	NO
33990	PR INSJ PERQ VAD W/IMAGING ARTERY ACCESS ONLY	NO
37244	PR VASCULAR EMBOLIZATION OR OCCLUSION HEMORRHAGE	NO
37609	PR TEMPORAL ARTERY LIGATN OR BX	NO
37799	PR VASCULAR SURGERY PROCEDURE UNLIST	NO
92920	PR PRQ TRLUML CORONARY ANGIOPLASTY ONE ART/BRANCH	NO
92921	PR PRQ TRLUML CORONARY ANGIOPLASTY ADDL BRANCH	NO
92928	PR PRQ TRLUML CORONARY STENT W/ANGIO ONE ART/BRNCH	NO
92941	PR PRQ TRLUML CORONRY TOT OCCLUS REVASC MI ONE VSL	NO
92943	PR PRQ TRLUML CORONRY CHRONIC OCCLUS REVASC ONE VSL	NO
92978	PR ENDOLUMINAL CORONARY IVUS OCT I&R INITIAL VESSEL	NO
92979	PR ENDOLUMINAL CORONARY IVUS OCT I&R ADDL VESSEL	NO
93000	PR ELECTROCARDIOGRAM, COMPLETE	NO
93005	PR ELECTROCARDIOGRAM, TRACING	NO
93010	PR ELECTROCARDIOGRAM REPORT	NO
93017	PR CARDIAC STRESS TST,TRACING ONLY	NO
93018	PR CARDIAC STRESS TST,INTERP/REPT ONLY	NO
93280	PR PROGRAM EVAL (IN PERSON) IMPLANT DEVICE,PACEMAKER,2 LEAD	NO
93282	PR PROGRAM EVAL (IN PERSON) IMPLANT DEVICE,CARDVERT/DEFIB,1 LEAD	NO
93283	PR PROGRAM EVAL (IN PERSON) IMPLANT DEVICE,CARDVERT/DEFIB,2 LEAD	NO
93284	PR PROGRAM EVAL (IN PERSON) IMPLANT DEVICE,CARDVERT/DEFIB,MULT LEAD	NO
93451	PR RIGHT HEART CATH O2 SATURATION & CARDIAC OUTPUT	NO
93458	PR CATH PLMT L HRT & ARTS W/NJX & ANGIO IMG S&I	NO
93609	PR INTRA‐VENTRIC&/ATRIAL MAPG TACHYCARD W/CATH MA	NO
93623	PR STIM/PACING HEART POST IV DRUG INFU	NO
93653	PR EPHYS EVAL W/ABLATION SUPRAVENT ARRHYTHMIA	NO
C1730	PR CATH, EP, 19 OR FEW ELECT	NO
C1733	PR CATH, EP, OTHR THAN COOL‐TIP	NO
C1766	PR INTRO/SHEATH,STRBLE,NON‐PEEL	NO
C1874	PR STENT, COATED/COV W/DEL SYS	NO
C1887	PR CATHETER, GUIDING	NO
C1894	PR INTRO/SHEATH, NON‐LASER	NO
C2617	PR STENT, NON‐COR, TEM W/O DEL	NO
C2625	PR STENT, NON‐COR, TEM W/DEL SY	NO
93041	PR RHYTHM ECG, TRACING	YES
93926	PR DUPLEX LO EXTREM ART UNILAT/LTD	YES
3120F	PR 12‐LEAD ECG PERFORMED	YES
740	PR ANESTH,UGI ENDOSCOPY	NO
Others
810	PR ANESTH,INTESTINE,SCOPE,LOW	NO
868	PR ANESTH,KIDNEY TRANSPLANT	NO
902	PR ANESTH,ANORECTAL SURGERY	NO
50323	PR TRANSPLANT,PREP CADAVER RENAL GRAFT	NO
50360	PR TRANSPLANTATION OF KIDNEY	NO
74320	CHG X‐RAY PERCUT XHEPATIC CHOLANGIO	NO
75982	CHG PERCUT PLACE BILE DRAIN CATH	NO
76376	CHG 3D RENDER W/O IMAGE POSTPROCESS	NO
1996	PR DAILY MGMT,EPIDUR/SUBARACH CONT DRUG ADM	YES
Physical Therapy
91034	PR GERD TST W/ NASAL PH ELECTROD	NO
92524	PR BEHAVIORAL & QUALIT ANALYSIS VOICE AND RESONANCE	NO
96125	PR STANDARDIZED COGNITIVE PERFORMANCE TESTING	NO
92526	PR ORAL FUNCTION THERAPY	YES
92610	PR EVAL,ORAL & PHARYNGEAL SWALLOW FUNCTION	YES
92611	PR EVAL,SWALLOW FUNCTION,CINE/VIDEO RECORD	YES
95951	PR EEG MONITORING/VIDEORECORD	YES
97001	PR PHYS THERAPY EVALUATION	YES
97002	PR PHYS THERAPY RE‐EVALUATION	YES
97003	PR OCCUPATIONAL THERAPY EVALUATION	YES
97004	PR OCCUPATIONAL THERAPY RE‐EVALUATION	YES
97014	PR ELECTRIC STIMULATION THERAPY	YES
97110	PR THERAPEUTIC EXERCISES	YES
97112	PR NEUROMUSC REEDUCAT,1+ AREAS, EA 15 MIN	YES
97116	PR GAIT TRAINING THERAPY	YES
97140	PR MANUAL THER TECH,1+REGIONS,EA 15 MIN	YES
97530	PR THERAPEUTIC ACTIVITIES	YES
97532	PR COGNITIVE SKILL DEV, EA 15 MIN	YES
97535	PR SELF CARE/HOME MGMT TRAIN,EA 15 MIN	YES
97802	PR MED NUTR THER, 1ST, INDIV, EA 15 MIN	YES
G8978	AMOBILITY CURRENT STATUS	YES
G8979	AMOBILITY GOAL STATUS	YES
G8980	AMOBILITY D/C STATUS	YES
G8981	ABODY POS CURRENT STATUS	YES
G8982	ABODY POS GOAL STATUS	YES
G8983	ABODY POS D/C STATUS	YES
G8987	ASELF CARE CURRENT STATUS	YES
G8988	ASELF CARE GOAL STATUS	YES
G8989	ASELF CARE D/C STATUS	YES
G8996	ASWALLOW CURRENT STATUS	YES
G8997	ASWALLOW GOAL STATUS	YES
G8998	ASWALLOW D/C STATUS	YES
G9169	AMEMORY GOAL STATUS	YES
G9170	AMEMORY D/C STATUS	YES
G9171	AVOICE CURRENT STATUS	YES
G9172	AVOICE GOAL STATUS	YES
G9173	AVOICE D/C STATUS	YES
L1832	PR KO ADJ JNT POS RIGID SUPPORT	YES
L2405	PR KNEE JOINT DROP LOCK EA JNT	YES
Respiratory
95938	PR SHORT‐LATENCY SOMATOSENS EP STD UPR & LOW LIMBS	NO
540	PR ANESTH,CHEST SURGERY,THORACOTOMY	YES
31500	PR INSERT EMERGENCY ENDOTRACH AIRWAY	YES
31575	PR LARYNGOSCOPY FLEXIBLE DIAGNOSTIC	YES
31579	PR LARYNGOSCOPY FLX/RGD TELESCOPIC W/STROBOSCOPY	YES
31600	PR TRACHEOSTOMY, PLANNED	YES
31620	PR ENDOBRONCHIAL U/S ADD‐ON	YES
31622	PR BRNCHSC INCL FLUOR GDNCE DX W/CELL WASHG SPX	YES
31623	PR BRNCHSC BRUSHING/PROTECTED BRUSHINGS	YES
31624	PR BRNCHSC W/BRNCL ALVEOLAR LAVAGE	YES
31625	PR BRONCHOSCOPY BRONCHIAL/ENDOBRNCL BX 1+ SITES	YES
31627	PR BRONCHOSCOPY W/CPTR‐ASST IMAGE‐GUIDED NAVIGATION	YES
31628	PR BRONCHOSCOPY W/TRANSBRONCHIAL LUNG BX 1 LOBE	YES
31629	PR BRONCHOSCOPY NEEDLE BX TRACHEA MAIN STEM&/BRON	YES
31652	PR BRNCHSC EBUS GUIDED SAMPL 1/2 NODE STATION/STRUX	YES
31653	PR BRNCHSC EBUS GUIDED SAMPL 3/> NODE STATION/STRUX	YES
32035	PR THORACOSTOMY,RIB RESECT,EMPYEMA	YES
32215	PR PLEURAL SCARIFICATN FOR MULT PTX	YES
32551	PR TUBE THORACOSTOMY INCLUDES WATER SEAL	YES
32555	PR ASPIRATE PLEURA W/ IMAGING	YES
32556	PR INSERT CATH PLEURA W/O IMAGE	YES
32557	PR INSERT CATH PLEURA W/ IMAGE	YES
32607	PR THORACOSCOPY W/DX BX OF LUNG INFILTRATE UNILATRL	YES
32608	PR THORACOSCOPY W/DX BX OF LUNG NODULES UNILATRL	YES
32650	PR THORACOSCOPY SURG W/PLEURODESIS	YES
32662	PR THORACOSCOPY SURG EXC MEDIAST MASS	YES
32663	PR THORACOSCOPY SURG LOBECTOMY	YES
32666	PR THORACOSCOPY W/THERA WEDGE RESEXN INITIAL UNILAT	YES
32667	PR THORACOSCOPY W/THERA WEDGE RESEXN ADDL IPSILATRL	YES
32669	PR THORACOSCOPY W/SEGMENTECTOMY	YES
32674	PR THORCOSCPY W/MEDIASTINL &REGIONL LYMPHADENECTOMY	YES
39560	PR RESECT DIAPHRAM,SIMPLE REPAIR	YES
43235	PR ESOPHAGOGASTRODUODENOSCOPY TRANSORAL DIAGNOSTIC	YES
43236	PR ESOPHAGOGASTRODUODENOSCOPY SUBMUCOSAL INJECTION	YES
94002	PR VENT MANAGEMENT, INPATIENT, INITIAL DAY	YES
94003	PR VENT MANAGEMENT, INPATIENT, SUBSEQ DAY	YES
94010	PR BREATHING CAPACITY TEST	YES
94060	PR EVAL OF BRONCHOSPASM	YES
94620	PR PULMONARY STRESS TESTING,SIMPLE	YES
94640	PR PRESSURIZED/NONPRESSURIZED INHALATION TREATMENT	YES
94644	PR CONTINUOUS INHALATION TX, 1ST HR	YES
94645	PR CONTINUOUS INHALATION TX, EACH ADD HR	YES
94660	PR POS AIRWAY PRESSURE, CPAP	YES
94664	PR DEMO &/OR EVAL,PT USE,AEROSOL DEVICE	YES
94667	PR CHEST WALL MANIPULATION,INITIAL	YES
94668	PR CHEST WALL MANIPULATION,SUBSEQUENT	YES
94681	PR EXHALED AIR ANALYSIS: O2, CO2	YES
94726	PR PLETHYSMOGRAPHY LUNG VOLUMES W/WO AIRWAY RESIST	YES
94729	PR DIFFUSING CAPACITY	YES
94760	PR NONINVASV OXYGEN SATUR;SINGLE	YES
94761	PR NONINVASV OXYGEN SATUR,MULTIPLE	YES
94762	PR NONINVASV OXYGEN SATUT,CONTINUOUS	YES
94770	PR EXHALED CARBON DIOXIDE TEST	YES
94799	PR PULMONARY SERVICE/PROCEDURE	YES
95816	PR EEG,W/AWAKE & DROWSY RECORD	YES
95861	PR EMG, NEEDLE, TWO LIMBS	YES
95937	PR NEUROMUSCULAR JUNCTION TEST	YES
95939	PR CTR MOTR EP STD TRANSCRNL MOTR STIM UPR&LOW LIMB	YES
A4483	PR MOISTURE EXCHANGER	YES
C1713	PR ANCHOR/SCREW BN/BN,TIS/BN	YES
Vascular Access
36215	PR PLACE CATH SELECTIVE ART,NECK	NO
36558	PR INSJ TUNNELED CVC W/O SUBQ PORT/PMP AGE 5 YR/>	NO
36561	PR INSJ TUNNELED CTR VAD W/SUBQ PORT AGE 5 YR/>	NO
36589	PR REMOVAL TUNNELED CV CATH W/O SUBQ PORT OR PUMP	NO
37182	PR INSERT TRANSVEN INTRAHEP PORTOSYS SHUNT	NO
37183	PR REVJ TRANSVNS INTRAHEPATIC PORTOSYSTEMIC SHUNT	NO
C1750	PR CATH, HEMODIALYSIS,LONG‐TERM	NO
36556	PR INSERT NON‐TUNNEL CV CATH	YES
36569	PR INSERT PICC W/O SUB‐Q PORT	YES
36590	PR RMVL TUN CTR VAD W/SUBQ PORT/PMP CTR/PRPH INSJ	YES
36620	PR INSERT CATH,ART,PERCUT,SHORTTERM	YES
C1725	PR CATH, TRANSLUMIN NON‐LASER	YES
C1729	PR CATH, DRAINAGE	YES
C1751	PR CATH, INF, PER/CENT/MIDLINE	YES
C1753	PR CATH, INTRAVAS ULTRASOUND	YES
C1769	PR GUIDE WIRE	YES
C1773	PR RET DEV, INSERTABLE	YES
C1788	PR PORT, INDWELLING, IMP	YES
